# Supplementary material for: Isolation of the Novel Strain Bacillus amyloliquefaciens F9 and Identification of Lipopeptide Extract Components Responsible for Activity against Xanthomonas citri subsp. citri
Source: Plants (Basel). 2022 Feb 7;11(3):457. doi: 10.3390/plants11030457 (PMC8840523; doi:10.3390/plants11030457)
Supplement: Supplementary file 1 [file plants-11-00457-s001.zip]

Archive with 1 entries (1 files):
- plants-1558810-supplementary.pdf
